# Supplementary material for: A comparative genomics multitool for scientific discovery and conservation
Source: Nature. 2020 Nov 11;587(7833):240–5. doi: 10.1038/s41586-020-2876-6 (PMC7759459; doi:10.1038/s41586-020-2876-6)
Supplement: Supplementary file 3 — Source Data Fig. 2 [file 41586_2020_2876_MOESM3_ESM.csv]

N	Species	CommonName	IUCN	population	ok	callable	ab	het	soh	callable_upgraded	ab_upgraded	het_upgraded	soh_upgraded
98	Rhizomys pruinosus	Hoary Bamboo Rat	Least Concern	wild	FALSE
120	Chaetophractus vellerosus	Screaming Hairy Armadillo	Least Concern	wild	FALSE
128	Chrysochloris asiatica	Cape Golden Mole	Least Concern	wild	FALSE
20	Manis tricuspis	Tree Pangolin	Vulnerable	wild	FALSE
8	Felis nigripes	Black-footed Cat	Vulnerable	captive	FALSE	0.8639	0.3830	0.0008	0.4150
18	Mirounga angustirostris	Northern Elephant Seal	Least Concern	wild	FALSE	0.9831	0.3960	0.0004	0.5880
22	Ceratotherium simum cottoni	Northern White Rhino	Critically Endangered	wild	FALSE	0.9065	0.3610	0.0012	0.4290
27	Beatragus hunteri	Hirola	Critically Endangered	captive	FALSE	0.9558	0.3880	0.0005	0.5950
28	Hemitragus hylocrius	Nilgiri Tahr	Endangered	unknown	FALSE	0.9707	0.4110	0.0004	0.7600
30	Saiga tatarica tatarica	Russian Saiga	Critically Endangered	captive	FALSE	0.8754	0.4560	0.0025	0.3010
40	Platanista gangetica minor	Indus River Dolphin	Endangered	wild	FALSE	0.9509	0.5510	0.0005	0.6970
41	Pontoporia blainvillei	La Plata Dolphin	Vulnerable	wild	FALSE	0.8380	0.4980	0.0021	NA
42	Catagonus wagneri	Chacoan peccary	Endangered	captive	FALSE	0.8570	0.5610	0.0041	NA	0.8570	0.5611	0.0041	NA
74	Sigmodon hispidus	Hispid Cotton Rat	Least Concern	captive	FALSE	0.9845	0.4950	0.0004	NA
84	Glis glis	Edible Dormouse	Least Concern	wild	FALSE	0.9579	0.7700	0.0008	NA
85	Muscardinus avellanarius	Hazel dormouse	Least Concern	wild	FALSE	0.9692	0.3990	0.0004	NA
88	Dipodomys stephensi	Stephen's Kangaroo Rat	Vulnerable	unknown	FALSE	0.9154	0.4680	0.0020	0.2820
91	Acomys cahirinus	Cairo Spiny Mouse	Least Concern	lab	FALSE	0.9742	0.4250	0.0002	NA
100	Ateles geoffroyi	Geoffroy's Spider Monkey	Endangered	wild	FALSE	0.8836	0.4170	0.0038	0.0635
109	Mirza coquereli	Coquerel's Giant Mouse Lemur	Endangered	captive	FALSE	0.8822	0.4910	0.0037	0.1060
110	Cheirogaleus medius	Fat-tailed Dwarf Lemur	Least Concern	captive	FALSE	0.8743	0.4270	0.0024	0.2690
122	Bradypus variegatus	Brown-throated Sloth	Least Concern	wild	FALSE	0.9632	0.4941	0.0116	0.0427
123	Choloepus didactylus	Linnaeus's Two Toed Sloth	Least Concern	wild	FALSE	0.8717	0.3883	0.0037	0.3564
60	Rhinolophus ferrumequinum	Greater Horseshoe Bat	Least Concern	wild	FALSE	0.5276	0.1560	0.0251	NA
65	Nycticeius humeralis	Egyptian Slit-Faced Bat	Least Concern	wild	FALSE	0.5131	0.1510	0.0240	0.0277
1	Solenodon paradoxus	Hispaniolan Solenodon	Endangered	wild	TRUE	0.9764	0.2110	0.0010	0.3590
2	Crocidura indochinensis	Indochinese Shrew	Least Concern	unknown	TRUE	0.9315	0.2745	0.0049	0.0849
3	Scalopus aquaticus	Eastern mole	Least Concern	wild	TRUE	0.9808	0.2360	0.0008	0.8130
4	Uropsilus gracilis	Gracile Shrew-like Mole	Least Concern	wild	TRUE	0.9739	0.2090	0.0020	0.2040
5	Vulpes lagopus	Arctic Fox	Least Concern	captive	TRUE	0.9682	0.1880	0.0016	0.4960
6	Canis lupus familiaris	domestic dog (village dog)	Least Concern	wild	TRUE	0.9675	0.1810	0.0021	0.2620
7	Cryptoprocta ferox	Fossa	Vulnerable	captive	TRUE	0.9828	0.2280	0.0015	0.1110
9	Panthera onca	Jaguar	Near Threatened	captive	TRUE	0.9669	0.2320	0.0009	0.5170
10	Helogale parvula	Dwarf Mongoose	Least Concern	captive	TRUE	0.9745	0.1990	0.0012	0.5300
11	Suricata suricatta	Meerkat	Least Concern	captive	TRUE	0.9769	0.1350	0.0036	0.0937
12	Mungos mungo	South African Banded Mongoose	Least Concern	wild	TRUE	0.9756	0.1450	0.0025	0.1030
13	Hyaena hyaena	Striped Hyena	Near Threatened	captive	TRUE	0.9741	0.2880	0.0011	0.2770
14	Spilogale gracilis	Western Spotted Skunk	Least Concern	wild	TRUE	0.9677	0.1920	0.0014	0.4300
15	Pteronura brasiliensis	Giant Otter	Endangered	wild	TRUE	0.9834	0.2620	0.0011	0.3980
16	Mellivora capensis	Honey Badger	Least Concern	wild	TRUE	0.9761	0.1720	0.0034	0.1110
17	Zalophus californianus	California Sea Lion	Least Concern	wild	TRUE	0.9458	0.2520	0.0009	0.3540
19	Paradoxurus hermaphroditus	Asian Palm Civet	Least Concern	wild	TRUE	0.9685	0.1530	0.0042	0.1650
21	Diceros bicornis	Black Rhinocerous	Critically Endangered	wild	TRUE	0.9838	0.2080	0.0019	0.1820	0.9822	0.2091	0.0019	0.1737
23	Tapirus indicus	Malayan Tapir	Endangered	captive	TRUE	0.9913	0.2110	0.0009	0.5080
24	Tapirus terrestris	South American Tapir	Vulnerable	captive	TRUE	0.9823	0.1370	0.0035	0.0749
25	Antilocapra americana	Pronghorn	Least Concern	captive	TRUE	0.9848	0.2250	0.0015	0.4800	0.9860	0.2245	0.0015	0.4799
26	Eubalaena japonica	North Pacific Right Whale	Endangered	wild	TRUE	0.9764	0.2640	0.0019	0.1770
29	Ovis canadensis cremnobates	Peninsular Bighorn Sheep	Endangered	unknown	TRUE	0.9534	0.3280	0.0008	0.3920
31	Rangifer tarandus	Siberian Reindeer	Vulnerable	unknown	TRUE	0.9802	0.1630	0.0030	0.0873
32	Eschrichtius robustus	Grey Whale	Least Concern	wild	TRUE	0.9805	0.2880	0.0008	0.2840
33	Hippopotamus amphibius	Hippopotamus	Vulnerable	captive	TRUE	0.9337	0.0642	0.0033	0.1930	0.9295	0.0628	0.0031	0.1815
34	Inia geoffrensis	Amazon River Dolphin	Data deficient	wild	TRUE	0.9281	0.3500	0.0009	0.3250
35	Kogia breviceps	Pygmy Sperm Whale	Data deficient	wild	TRUE	0.9583	0.1450	0.0059	0.0149
36	Monodon monoceros	Narwhal	Least Concern	wild	TRUE	0.9768	0.2420	0.0010	NA
38	Moschus moschiferus	Siberian Musk Deer	Vulnerable	captive	TRUE	0.9779	0.2140	0.0017	0.3150	0.9760	0.2126	0.0016	0.3150
39	Phocoena phocoena	Harbor Porpoise	Least Concern	wild	TRUE	0.9823	0.2040	0.0020	0.0841
43	Tragulus javanicus	Java Lesser Chevrotain	Data deficient	captive	TRUE	0.9601	0.1104	0.0047	0.1615	0.9553	0.1112	0.0047	0.1812
44	Ziphius cavirostris	Cuvier's Beaked Whale	Least Concern	wild	TRUE	0.8907	0.3290	0.0051	NA
45	Mesoplodon bidens	Sowerby’s beaked whale	Data deficient	wild	TRUE	0.9524	0.2690	0.0021	0.0174
46	Craseonycteris thonglongyai	Bumblebee Bat	Vulnerable	wild	TRUE	0.8912	0.2070	0.0039	0.1610
47	Hipposideros galeritus	Cantor's Leaf-nosed Bat	Least Concern	wild	TRUE	0.9478	0.1880	0.0046	0.1050
48	Megaderma lyra	Greater false vampire bat	Least Concern	wild	TRUE	0.9781	0.2350	0.0024	0.1460
49	Tadarida brasiliensis	Mexican Free-tailed Bat	Least Concern	wild	TRUE	0.9206	0.1170	0.0067	NA
50	Mormoops blainvillei	Ghost-faced Bat	Least Concern	wild	TRUE	0.9762	0.1370	0.0041	0.0583
51	Noctilio leporinus	Greater Bulldog Bat	Least Concern	wild	TRUE	0.9878	0.2400	0.0004	NA
52	Macrotus californicus	California Leaf-nosed Bat	Least Concern	wild	TRUE	0.9334	0.1450	0.0023	0.0594
53	Micronycteris hirsuta	Hairy Big-eared Bat	Least Concern	wild	TRUE	0.9722	0.1220	0.0046	0.1580
54	Artibeus jamaicensis	Jamacian Fruit-eating Bat	Least Concern	wild	TRUE	0.9430	0.1410	0.0046	0.2650
55	Carollia perspicillata	Seba's short-tailed bat	Least Concern	wild	TRUE	0.8873	0.2100	0.0076	0.0254
56	Tonatia saurophila	Stripe-headed Round-eared Bat	Least Concern	wild	TRUE	0.9834	0.1540	0.0030	0.1100
57	Anoura caudifer	Tailed tailless bat	Least Concern	wild	TRUE	0.9803	0.1580	0.0022	0.1130
58	Rousettus aegyptiacus	Egyptian Fruit Bat	Least Concern	wild	TRUE	0.9672	0.1410	0.0025	0.4500
59	Macroglossus sobrinus	Long-tongued fruit bat	Least Concern	wild	TRUE	0.9773	0.1430	0.0026	0.2630
61	Murina feae	Ashy-gray tube-nosed bat	Least Concern	wild	TRUE	0.9542	0.1720	0.0033	0.0758
62	Miniopterus schreibersii	Common Bent-wing Bat	Near Threatened	wild	TRUE	0.9533	0.2780	0.0009	0.3700
63	Pipistrellus pipistrellus	Common pipistrelle	Least Concern	wild	TRUE	0.9550	0.1260	0.0036	0.1170
64	Lasiurus borealis	Eastern Red Bat	Least Concern	wild	TRUE	0.9582	0.1000	0.0063	0.4000
66	Myotis myotis	Greater mouse-eared Bat	Least Concern	wild	TRUE	0.9688	0.2260	0.0033	0.0742
67	Antrozous pallidus	Pallid Bat	Least Concern	wild	TRUE	0.9584	0.1650	0.0017	0.5610
68	Lepus americanus	Snowshoe Hare	Least Concern	unknown	TRUE	0.9413	0.2170	0.0040	0.0791
69	Aplodontia rufa	Mountain Beaver	Least Concern	wild	TRUE	0.9464	0.2940	0.0029	0.0872
70	Capromys pilorides	Desmarest's Hutia	Least Concern	wild	TRUE	0.9101	0.2921	0.0050	0.4124
71	Castor canadensis	North American Beaver	Least Concern	wild	TRUE	0.9697	0.2620	0.0016	0.2060
72	Cavia tschudii	Montane Guinea Pig	Least Concern	captive	TRUE	0.9656	0.3380	0.0015	0.6410
73	Dolichotis patagonum	Patagonian Mara	Near Threatened	captive	TRUE	0.9423	0.1910	0.0041	0.4110
75	Ondatra zibethicus	Muskrat	Least Concern	wild	TRUE	0.9804	0.1680	0.0019	0.4730
76	Onychomys torridus	Scorpion Mouse	Least Concern	wild	TRUE	0.9637	0.2680	0.0035	0.1580
77	Ctenodactylus gundi	Common Gundi	Least Concern	wild	TRUE	0.9811	0.1780	0.0023	0.0866
78	Ctenomys sociabilis	Social Tuco-tuco	Critically Endangered	lab	TRUE	0.9527	0.3350	0.0006	0.7870
79	Cuniculus paca	Lowland Paca	Least Concern	wild	TRUE	0.8889	0.2970	0.0070	0.2030
80	Dasyprocta punctata	Central American Agouti	Least Concern	captive	TRUE	0.9402	0.1080	0.0050	0.1100
81	Dinomys branickii	Pacarana	Least Concern	unknown	TRUE	0.9730	0.3320	0.0006	0.5900
82	Allactaga bullata	Gobi Jerboa	Least Concern	wild	TRUE	0.9460	0.2280	0.0033	NA
83	Zapus hudsonius	Meadow Jumping Mouse	Least Concern	lab	TRUE	0.9134	0.1960	0.0045	0.0671
86	Graphiurus murinus	Woodland Doormouse	Least Concern	captive	TRUE	0.9486	0.1650	0.0026	0.6970
87	Perognathus longimembris pacificus	Pacific Pocket Mouse	Least Concern	wild	TRUE	0.9697	0.1730	0.0026	0.3500
89	Hydrochoerus hydrochaeris	Capybara	Least Concern	wild	TRUE	0.9748	0.2730	0.0012	0.1910
90	Hystrix cristata	Northern Crested Porcupine	Least Concern	captive	TRUE	0.9651	0.1520	0.0043	0.0191
92	Meriones unguiculatus	Mongolian Jird	Least Concern	captive	TRUE	0.9677	0.2690	0.0008	0.7430
93	Myocastor coypus	Coypu	Least Concern	wild	TRUE	0.9758	0.2560	0.0017	0.2470
94	Cricetomys gambianus	Gambian Pouched Rat	Least Concern	wild	TRUE	0.9716	0.2360	0.0022	0.1870
95	Pedetes capensis	South African Springhare	Least Concern	captive	TRUE	0.9435	0.1100	0.0064	0.0322
96	Petromus typicus	Dassie Rat	Least Concern	wild	TRUE	0.9541	0.1200	0.0043	0.1390
97	Xerus inauris	Cape Ground Squirrel	Least Concern	wild	TRUE	0.9487	0.2310	0.0017	0.3500
99	Thryonomys swinderianus	Greater Cane Rat	Least Concern	wild	TRUE	0.9693	0.1780	0.0036	0.0850
101	Alouatta palliata mexicana	Mexican Howler Monkey	Critically Endangered	captive	TRUE	0.9844	0.2980	0.0010	0.6830
102	Saguinus imperator	Emperor Tamarin	Least Concern	captive	TRUE	0.9799	0.2050	0.0031	0.1530
103	Cebus albifrons	White-fronted Capuchin	Least Concern	captive	TRUE	0.9382	0.2720	0.0020	0.1770
104	Cercopithecus neglectus	De Brazza's Monkey	Least Concern	captive	TRUE	0.9189	0.3417	0.0023	0.2806
105	Semnopithecus entellus	Northern Plains Gray Langur	Least Concern	captive	TRUE	0.9504	0.2390	0.0023	0.2090
106	Erythrocebus patas	Patas Monkey	Least Concern	captive	TRUE	0.9691	0.2450	0.0023	NA
107	Nasalis larvatus	Proboscis Monkey	Endangered	captive	TRUE	0.9684	0.2560	0.0014	0.4090
108	Pygathrix nemaeus	Red-shanked Douc	Endangered	captive	TRUE	0.9785	0.1920	0.0019	0.2400
111	Daubentonia madagascariensis	Aye-aye	Endangered	wild	TRUE	0.9767	0.2500	0.0007	0.4320
112	Indri indri	Indri	Critically Endangered	wild	TRUE	0.9499	0.1340	0.0051	0.2320
113	Eulemur fulvus	Common Brown Lemur	Near Threatened	captive	TRUE	0.9658	0.1250	0.0062	NA
114	Lemur catta	Ring Tailed Lemur	Endangered	captive	TRUE	0.9405	0.1300	0.0034	0.1990
115	Nycticebus coucang	Sunda Slow Loris	Vulnerable	wild	TRUE	0.9456	0.2940	0.0026	0.2520
116	Callicebus donacophilus	White-eared Titi	Least Concern	wild	TRUE	0.9485	0.3130	0.0017	0.2950
117	Pithecia pithecia	White-faced Saki	Least Concern	wild	TRUE	0.9832	0.1910	0.0018	0.3330
118	Galeopterus variegatus	Sunda Flying Lemur	Least Concern	wild	TRUE	0.9542	0.1640	0.0045	0.3030	0.9513	0.1641	0.0043	0.3031
119	Tupaia tana	Large treeshrew	Least Concern	captive	TRUE	0.8882	0.3050	0.0060	0.2380
121	Tolypeutes matacus	Southern Three-Banded Armadillo	Near Threatened	captive	TRUE	0.8609	0.3330	0.0042	0.1100
124	Myrmecophaga tridactyla	Giant Anteater	Vulnerable	captive	TRUE	0.9537	0.2430	0.0035	0.0386
125	Tamandua tetradactyla	Southern Tamandua	Least Concern	captive	TRUE	0.8857	0.1660	0.0056	0.0808
126	Heterohyrax brucei	African Yellow-spotted Rock Hyrax	Least Concern	captive	TRUE	0.9487	0.1590	0.0047	0.0486
127	Procavia capensis	South African Rock Hyrax	Least Concern	wild	TRUE	0.9373	0.1450	0.0058	0.0642	0.9466	0.1446	0.0054	0.0819
130	Microgale talazaci	Talazac's Shrew Tenrec	Least Concern	wild	TRUE	0.9580	0.1610	0.0047	0.0900
131	Elephantulus edwardii	Cape Elephant Shrew	Least Concern	wild	TRUE	0.9581	0.2570	0.0032	0.1270
132	Orycteropus afer	Aardvark	Least Concern	wild	TRUE	0.9657	0.2950	0.0021	0.1710
